# Supplementary material for: Compound Heterozygote of Point Mutation and Chromosomal Microdeletion Involving OTUD6B Coinciding with ZMIZ1 Variant in Syndromic Intellectual Disability
Source: Genes (Basel). 2021 Oct 7;12(10):1583. doi: 10.3390/genes12101583 (PMC8535745; doi:10.3390/genes12101583)
Supplement: Supplementary file 1 [file genes-12-01583-s001.zip]

Archive with 1 entries (1 files):
- genes-1380642-supplementary.pdf
